# Supplementary material for: Cardiovascular Health Among Employees of a Brazilian Tertiary Hospital Assessed by the Life’s Essential 8 Score: A Cross-Sectional Pilot Study
Source: J Clin Med. 2026 Apr 20;15(8):3134. doi: 10.3390/jcm15083134 (PMC13116693; doi:10.3390/jcm15083134)
Supplement: Supplementary file 1 [file jcm-15-03134-s001.zip]

Archive with 1 entries (1 files):
- jcm-4222405-supplementary.pdf
